# Supplementary material for: Reduction in mRNA Expression of the Neutrophil Chemoattract Factor CXCL1 in Pseudomonas aeruginosa Treated Barth Syndrome B Lymphoblasts
Source: Biology (Basel). 2023 May 16;12(5):730. doi: 10.3390/biology12050730 (PMC10215251; doi:10.3390/biology12050730)
Supplement: Supplementary file 1 [file biology-12-00730-s001.zip]

Archive with 1 entries (1 files):
- biology-2354690-supplementary.pdf
